# Supplementary material for: ﻿Four new species of the spider genus Synagelides Strand, 1906 from South China (Araneae, Salticidae)
Source: Zookeys. 2021 Dec 3;1074:175–89. doi: 10.3897/zookeys.1074.72823 (PMC8671717; doi:10.3897/zookeys.1074.72823)
Supplement: XML Treatment for Synagelides angustus [file zookeys.1074.72823-treatment1.xml]

<!DOCTYPE tp:taxon-treatment
  PUBLIC "-//TaxonX//DTD Taxonomic Treatment Publishing DTD v0 20100105//EN" "tax-treatment-NSO.dtd">
<tp:taxon-treatment xmlns:tp="http://www.plazi.org/taxpub"><tp:treatment-meta><kwd-group><label>Taxon classification</label><kwd>
                <named-content content-type="kingdom">Animalia</named-content>
              </kwd><kwd>
                <named-content content-type="order">Araneae</named-content>
              </kwd><kwd>
                <named-content content-type="family">Salticidae</named-content>
              </kwd></kwd-group><mixed-citation publication-type="journal"><person-group><name><surname>Li</surname><given-names>Bing</given-names></name><name><surname>Wang,</surname><given-names>Cheng</given-names></name><name><surname>Peng</surname><given-names>Xian-Jin</given-names></name></person-group><article-title>﻿Four new species of the spider genus <italic><tp:taxon-name><tp:taxon-name-part taxon-name-part-type="genus" reg="Synagelides">Synagelides</tp:taxon-name-part></tp:taxon-name></italic> Strand, 1906 from South China (<tp:taxon-name><tp:taxon-name-part taxon-name-part-type="order">Araneae</tp:taxon-name-part></tp:taxon-name>, <tp:taxon-name><tp:taxon-name-part taxon-name-part-type="family">Salticidae</tp:taxon-name-part></tp:taxon-name>)</article-title><source>Zookeys</source><day>03</day><month>12</month><year>2021</year><volume>1074</volume><fpage>175</fpage><lpage>189</lpage><pub-id pub-id-type="doi">10.3897/zookeys.1074.72823</pub-id></mixed-citation></tp:treatment-meta><tp:nomenclature><label>﻿</label><tp:taxon-name>
              <object-id xmlns:xlink="http://www.w3.org/1999/xlink" content-type="arpha" xlink:type="simple">B63000BF-C740-5EC4-B223-73CC499BDC53</object-id>
              <tp:taxon-name-part taxon-name-part-type="genus" reg="Synagelides">Synagelides</tp:taxon-name-part>
              <tp:taxon-name-part taxon-name-part-type="species" reg="angustus">angustus</tp:taxon-name-part>
              <object-id xmlns:xlink="http://www.w3.org/1999/xlink" content-type="zoobank" xlink:type="simple">http://zoobank.org/1D33F837-DD2D-44C9-B7C1-DD140C6CBAE7</object-id>
            </tp:taxon-name><tp:taxon-authority>Wang, Li &amp; Peng</tp:taxon-authority><tp:taxon-status xmlns:xlink="http://www.w3.org/1999/xlink" xlink:type="simple">sp. nov.</tp:taxon-status><xref ref-type="fig" rid="F1">Figs 1</xref><xref ref-type="fig" rid="F7">, 7</xref></tp:nomenclature><tp:treatment-sec sec-type="type material" id="SECID0ENIAC"><title>Type material.</title><p><bold><italic>Holotype</italic>.
              </bold> ♀ (<abbrev xmlns:xlink="http://www.w3.org/1999/xlink" xlink:title="Tongren University" id="ABBRID0EYIAC" xlink:type="simple">TRU</abbrev>-JS 651): China: Guizhou Province: Jiangkou County: Dewang Township: Baxi Village, <named-content xmlns:xlink="http://www.w3.org/1999/xlink" content-type="dwc:verbatimCoordinates" xlink:type="simple"><named-content content-type="geo-json" specific-use="{&#34;type&#34;:&#34;Point&#34;,&#34;coordinates&#34;:[108.614667,27.861333]}" id="NCID0E6IAC" xlink:type="simple">27°51.68'N, 108°36.88'E</named-content></named-content>, elevation: 897 m, 15.VI.2015, P. Luo, X. Kuang, G. Liu, T. Liu, Z. Liao, M. Liao and C. Wang leg. <bold><italic>Paratype</italic>.</bold> 1♀ (<abbrev xmlns:xlink="http://www.w3.org/1999/xlink" xlink:title="Tongren University" id="ABBRID0EIJAC" xlink:type="simple">TRU</abbrev>-JS 652), same locality as holotype, 13.VII.2013, X. Mi and M. Liao leg.</p></tp:treatment-sec><tp:treatment-sec sec-type="etymology" id="SECID0EMJAC"><title>Etymology.</title><p>The specific name is from the Latin “<italic>angustus</italic>” and refers to the long and narrow epigynal median septum; adjective.</p></tp:treatment-sec><tp:treatment-sec sec-type="diagnosis" id="SECID0EUJAC"><title>Diagnosis.</title><p><italic><tp:taxon-name><tp:taxon-name-part taxon-name-part-type="genus" reg="Synagelides">Synagelides</tp:taxon-name-part><tp:taxon-name-part taxon-name-part-type="species" reg="angustus">angustus</tp:taxon-name-part></tp:taxon-name></italic> sp. nov. resembles <italic><tp:taxon-name><tp:taxon-name-part taxon-name-part-type="genus" reg="Synagelides">S.</tp:taxon-name-part><tp:taxon-name-part taxon-name-part-type="species" reg="subgambosus">subgambosus</tp:taxon-name-part></tp:taxon-name></italic><xref ref-type="bibr" rid="B14">Wang et al. 2020</xref> in having a long and narrow epigynal median septum, a pair of arc-shaped atrial ridges, and a posteriorly located epigynal fold. However, <italic><tp:taxon-name><tp:taxon-name-part taxon-name-part-type="genus" reg="Synagelides">S.</tp:taxon-name-part><tp:taxon-name-part taxon-name-part-type="species" reg="angustus">angustus</tp:taxon-name-part></tp:taxon-name></italic> sp. nov. can be distinguished from <italic><tp:taxon-name><tp:taxon-name-part taxon-name-part-type="genus" reg="Synagelides">S.</tp:taxon-name-part><tp:taxon-name-part taxon-name-part-type="species" reg="subgambosus">subgambosus</tp:taxon-name-part></tp:taxon-name></italic> by the following characters: 1) posterior margin of epigynal fold arc-shaped (Fig. <xref ref-type="fig" rid="F1">1A</xref>) in <italic><tp:taxon-name><tp:taxon-name-part taxon-name-part-type="genus" reg="Synagelides">S.</tp:taxon-name-part><tp:taxon-name-part taxon-name-part-type="species" reg="angustus">angustus</tp:taxon-name-part></tp:taxon-name></italic> sp. nov., but straight in <italic><tp:taxon-name><tp:taxon-name-part taxon-name-part-type="genus" reg="Synagelides">S.</tp:taxon-name-part><tp:taxon-name-part taxon-name-part-type="species" reg="subgambosus">subgambosus</tp:taxon-name-part></tp:taxon-name></italic> (fig. 12A in <xref ref-type="bibr" rid="B14">Wang et al. 2020</xref>); 2) median septum 20 times longer than wide in <italic><tp:taxon-name><tp:taxon-name-part taxon-name-part-type="genus" reg="Synagelides">S.</tp:taxon-name-part><tp:taxon-name-part taxon-name-part-type="species" reg="angustus">angustus</tp:taxon-name-part></tp:taxon-name></italic> sp. nov. (Fig. <xref ref-type="fig" rid="F1">1A</xref>), but about six times longer than wide in <italic><tp:taxon-name><tp:taxon-name-part taxon-name-part-type="genus" reg="Synagelides">S.</tp:taxon-name-part><tp:taxon-name-part taxon-name-part-type="species" reg="subgambosus">subgambosus</tp:taxon-name-part></tp:taxon-name></italic> (fig. 12A in <xref ref-type="bibr" rid="B14">Wang et al. 2020</xref>).</p><fig id="F1" position="float" orientation="portrait"><object-id xmlns:xlink="http://www.w3.org/1999/xlink" content-type="doi" xlink:type="simple">10.3897/zookeys.1074.72823.figure1</object-id><object-id xmlns:xlink="http://www.w3.org/1999/xlink" content-type="arpha" xlink:type="simple">F3EFD6D6-4BB7-5F77-BD9C-27357EF72581</object-id><label>Figure 1.</label><caption><p><italic><tp:taxon-name><tp:taxon-name-part taxon-name-part-type="genus" reg="Synagelides">Synagelides</tp:taxon-name-part><tp:taxon-name-part taxon-name-part-type="species" reg="angustus">angustus</tp:taxon-name-part></tp:taxon-name></italic> sp. nov., holotype. <bold>A</bold> epigynum, ventral view <bold>B</bold> internal genitalia, dorsal view <bold>C</bold> habitus, dorsal view <bold>D</bold> habitus, ventral view <bold>E</bold> chelicera, posterior view <bold>F</bold> leg I, retrolateral view. Scale bars: 0.1 mm <bold>A, B, E</bold>; 0.5 mm <bold>C, D, F</bold></p></caption><graphic xmlns:xlink="http://www.w3.org/1999/xlink" xlink:href="zookeys-1074-175-g001.jpg" position="float" orientation="portrait" xlink:type="simple" id="oo_618245.jpg"><uri content-type="original_file" xlink:type="simple">https://binary.pensoft.net/fig/618245</uri></graphic></fig></tp:treatment-sec><tp:treatment-sec sec-type="description" id="SECID0ENOAC"><title>Description.</title><p><bold>Female</bold> (holotype). Total length 4.06. Carapace 1.59 long, 1.19 wide. Abdomen 2.41 long, 1.55 wide. Eye sizes and interdistances: <abbrev xmlns:xlink="http://www.w3.org/1999/xlink" xlink:title="anterior median eye" id="ABBRID0EVOAC" xlink:type="simple">AME</abbrev>: 0.40, <abbrev xmlns:xlink="http://www.w3.org/1999/xlink" xlink:title="anterior lateral eye" id="ABBRID0EZOAC" xlink:type="simple">ALE</abbrev>: 0.22, <abbrev xmlns:xlink="http://www.w3.org/1999/xlink" xlink:title="posterior lateral eye" id="ABBRID0E4OAC" xlink:type="simple">PLE</abbrev>: 0.21, AREW: 1.22, <abbrev xmlns:xlink="http://www.w3.org/1999/xlink" xlink:title="posterior eye row width" id="ABBRID0EBPAC" xlink:type="simple">PERW</abbrev>: 1.22, <abbrev xmlns:xlink="http://www.w3.org/1999/xlink" xlink:title="eye field length" id="ABBRID0EFPAC" xlink:type="simple">EFL</abbrev>: 1.01. Leg measurements: I: 4.07 (1.27, 2.07, 0.41, 0.32); II: 2.75 (0.85, 1.02, 0.56, 0.32); III: 3.00 (0.85, 1.02, 0.76, 0.37); IV: 4.28 (1.17, 1.61, 1.10, 0.40). Carapace (Fig. <xref ref-type="fig" rid="F1">1C</xref>) stippled, reddish-brown, darker anteriorly with brown spots, covered with white hairs anteriorly and laterally. Fovea oval, hollowed. Chelicerae (Fig. <xref ref-type="fig" rid="F1">1E</xref>) yellow, with two promarginal teeth and one retromarginal fissidentate tooth. Endites and labium (Fig. <xref ref-type="fig" rid="F1">1D</xref>) yellow, lighter anteriorly, covered with thin brown hairs. Sternum (Fig. <xref ref-type="fig" rid="F1">1D</xref>) yellow, scutiform, lighter postero-medially, covered with short, thin hairs. Legs yellow except patellae and metatarsi I brown, legs I (Fig. <xref ref-type="fig" rid="F1">1F</xref>) with five pairs of ventral spines on tibia and two pairs of ventral spines on metatarsus. Abdomen (Fig. <xref ref-type="fig" rid="F1">1C, D</xref>) ovoid, dorsum brown, darker posteriorly, median area with two pairs of apodemes, posterior area with a wide, irregular horizontal white stripe; venter grayish-white. Epigynum (Fig. <xref ref-type="fig" rid="F1">1A, B</xref>): almost as long as wide, with a pair of lateral arc-shaped ridges; atrium large, separated by a narrow median septum; copulatory openings located posteriorly; copulatory ducts extending upwards obliquely and then descending posteriorly along longitudinal axis, basally with short gland ducts; spermathecae elongated, extending horizontally; fertilization ducts lamellar.</p><p><bold>Male.</bold> Unknown.</p></tp:treatment-sec><tp:treatment-sec sec-type="distribution" id="SECID0EKAAE"><title>Distribution.</title><p>Guizhou Province, China (Fig. <xref ref-type="fig" rid="F7">7</xref>).</p></tp:treatment-sec><tp:treatment-sec><!--Section generated to contain objects referenced in tp:taxon-treatment.--><fig id="F7" position="float" orientation="portrait"><object-id xmlns:xlink="http://www.w3.org/1999/xlink" content-type="doi" xlink:type="simple">10.3897/zookeys.1074.72823.figure7</object-id><object-id xmlns:xlink="http://www.w3.org/1999/xlink" content-type="arpha" xlink:type="simple">D600CF69-C9E2-502F-BB8C-812F437A9716</object-id><label>Figure 7.</label><caption><p>Type localities of new species of <italic><tp:taxon-name><tp:taxon-name-part taxon-name-part-type="genus" reg="Synagelides">Synagelides</tp:taxon-name-part></tp:taxon-name></italic>. <bold>1</bold><italic><tp:taxon-name><tp:taxon-name-part taxon-name-part-type="genus" reg="Synagelides">S.</tp:taxon-name-part><tp:taxon-name-part taxon-name-part-type="species" reg="angustus">angustus</tp:taxon-name-part></tp:taxon-name></italic> sp. nov. <bold>2</bold><italic><tp:taxon-name><tp:taxon-name-part taxon-name-part-type="genus" reg="Synagelides">S.</tp:taxon-name-part><tp:taxon-name-part taxon-name-part-type="species" reg="latus">latus</tp:taxon-name-part></tp:taxon-name></italic> sp. nov. <bold>3</bold><italic><tp:taxon-name><tp:taxon-name-part taxon-name-part-type="genus" reg="Synagelides">S.</tp:taxon-name-part><tp:taxon-name-part taxon-name-part-type="species" reg="subagoriformis">subagoriformis</tp:taxon-name-part></tp:taxon-name></italic> sp. nov. <bold>4</bold><italic><tp:taxon-name><tp:taxon-name-part taxon-name-part-type="genus" reg="Synagelides">S.</tp:taxon-name-part><tp:taxon-name-part taxon-name-part-type="species" reg="triangulus">triangulus</tp:taxon-name-part></tp:taxon-name></italic> sp. nov.</p></caption><graphic xmlns:xlink="http://www.w3.org/1999/xlink" xlink:href="zookeys-1074-175-g007.jpg" position="float" orientation="portrait" xlink:type="simple" id="oo_618251.jpg"><uri content-type="original_file" xlink:type="simple">https://binary.pensoft.net/fig/618251</uri></graphic></fig></tp:treatment-sec><ref-list><ref id="B14"><mixed-citation xmlns:xlink="http://www.w3.org/1999/xlink" xlink:type="simple"><person-group><name name-style="western"><surname>Wang</surname><given-names>C</given-names></name><name name-style="western"><surname>Mi</surname><given-names>X</given-names></name><name name-style="western"><surname>Irfan</surname><given-names>M</given-names></name><name name-style="western"><surname>Peng</surname><given-names>X</given-names></name></person-group> (<year>2020</year>) <article-title>On eight species of the spider genus <italic><tp:taxon-name><tp:taxon-name-part taxon-name-part-type="genus">Synagelides</tp:taxon-name-part></tp:taxon-name></italic> Strand, 1906 from China (<tp:taxon-name><tp:taxon-name-part taxon-name-part-type="order">Araneae</tp:taxon-name-part></tp:taxon-name>: <tp:taxon-name><tp:taxon-name-part taxon-name-part-type="family">Salticidae</tp:taxon-name-part></tp:taxon-name>.</article-title><source>European Journal of Taxonomy</source><volume>724</volume>(<issue>1</issue>): <fpage>1</fpage>–<lpage>33</lpage>. <ext-link xlink:type="simple" ext-link-type="doi" xlink:href="10.5852/ejt.2020.724.1153">https://doi.org/10.5852/ejt.2020.724.1153</ext-link></mixed-citation></ref></ref-list></tp:taxon-treatment>
