# Supplementary material for: ﻿Four new species of the spider genus Synagelides Strand, 1906 from South China (Araneae, Salticidae)
Source: Zookeys. 2021 Dec 3;1074:175–89. doi: 10.3897/zookeys.1074.72823 (PMC8671717; doi:10.3897/zookeys.1074.72823)
Supplement: XML Treatment for Synagelides latus [file zookeys.1074.72823-treatment2.xml]

<!DOCTYPE tp:taxon-treatment
  PUBLIC "-//TaxonX//DTD Taxonomic Treatment Publishing DTD v0 20100105//EN" "tax-treatment-NSO.dtd">
<tp:taxon-treatment xmlns:tp="http://www.plazi.org/taxpub"><tp:treatment-meta><kwd-group><label>Taxon classification</label><kwd>
                <named-content content-type="kingdom">Animalia</named-content>
              </kwd><kwd>
                <named-content content-type="order">Araneae</named-content>
              </kwd><kwd>
                <named-content content-type="family">Salticidae</named-content>
              </kwd></kwd-group><mixed-citation publication-type="journal"><person-group><name><surname>Li</surname><given-names>Bing</given-names></name><name><surname>Wang,</surname><given-names>Cheng</given-names></name><name><surname>Peng</surname><given-names>Xian-Jin</given-names></name></person-group><article-title>﻿Four new species of the spider genus <italic><tp:taxon-name><tp:taxon-name-part taxon-name-part-type="genus" reg="Synagelides">Synagelides</tp:taxon-name-part></tp:taxon-name></italic> Strand, 1906 from South China (<tp:taxon-name><tp:taxon-name-part taxon-name-part-type="order">Araneae</tp:taxon-name-part></tp:taxon-name>, <tp:taxon-name><tp:taxon-name-part taxon-name-part-type="family">Salticidae</tp:taxon-name-part></tp:taxon-name>)</article-title><source>Zookeys</source><day>03</day><month>12</month><year>2021</year><volume>1074</volume><fpage>175</fpage><lpage>189</lpage><pub-id pub-id-type="doi">10.3897/zookeys.1074.72823</pub-id></mixed-citation></tp:treatment-meta><tp:nomenclature><label>﻿</label><tp:taxon-name>
              <object-id xmlns:xlink="http://www.w3.org/1999/xlink" content-type="arpha" xlink:type="simple">046CFBB5-2A4F-54AB-AF01-A2C52C147350</object-id>
              <tp:taxon-name-part taxon-name-part-type="genus" reg="Synagelides">Synagelides</tp:taxon-name-part>
              <tp:taxon-name-part taxon-name-part-type="species" reg="latus">latus</tp:taxon-name-part>
              <object-id xmlns:xlink="http://www.w3.org/1999/xlink" content-type="zoobank" xlink:type="simple">http://zoobank.org/8084B2A4-E509-4839-B7A1-88B021EF6B28</object-id>
            </tp:taxon-name><tp:taxon-authority>Wang, Li &amp; Peng</tp:taxon-authority><tp:taxon-status xmlns:xlink="http://www.w3.org/1999/xlink" xlink:type="simple">sp. nov.</tp:taxon-status><xref ref-type="fig" rid="F2">Figs 2</xref><xref ref-type="fig" rid="F3">, 3</xref><xref ref-type="fig" rid="F7">, 7</xref></tp:nomenclature><tp:treatment-sec sec-type="type material" id="SECID0EKCAE"><title>Type material.</title><p><bold><italic>Holotype</italic>.
              </bold> ♂ (<abbrev xmlns:xlink="http://www.w3.org/1999/xlink" xlink:title="Tongren University" id="ABBRID0EVCAE" xlink:type="simple">TRU</abbrev>-JS 653): China: Yunnan Province: Nanjian County: Baohua Town: A’pa Village, <named-content xmlns:xlink="http://www.w3.org/1999/xlink" content-type="dwc:verbatimCoordinates" xlink:type="simple"><named-content content-type="geo-json" specific-use="{&#34;type&#34;:&#34;Point&#34;,&#34;coordinates&#34;:[100.433333,24.860000]}" id="NCID0E3CAE" xlink:type="simple">24°51.60'N, 100°26.00'E</named-content></named-content>, elevation: 2310 m, 11.VIII.2015, C. Wang, Z. Liao, P. Luo and G. Liu leg. <bold><italic>Paratype</italic>.</bold> 1♀ (<abbrev xmlns:xlink="http://www.w3.org/1999/xlink" xlink:title="Tongren University" id="ABBRID0EFDAE" xlink:type="simple">TRU</abbrev>-JS 654), same date as the holotype.</p></tp:treatment-sec><tp:treatment-sec sec-type="etymology" id="SECID0EJDAE"><title>Etymology.</title><p>The specific name is from the Latin “<italic>latus</italic>”, and refers to the wide basal tibial apophysis; adjective.</p></tp:treatment-sec><tp:treatment-sec sec-type="diagnosis" id="SECID0ERDAE"><title>Diagnosis.</title><p><italic><tp:taxon-name><tp:taxon-name-part taxon-name-part-type="genus" reg="Synagelides">Synagelides</tp:taxon-name-part><tp:taxon-name-part taxon-name-part-type="species" reg="latus">latus</tp:taxon-name-part></tp:taxon-name></italic> sp. nov. resembles <italic><tp:taxon-name><tp:taxon-name-part taxon-name-part-type="genus" reg="Synagelides">S.</tp:taxon-name-part><tp:taxon-name-part taxon-name-part-type="species" reg="wuliangensis">wuliangensis</tp:taxon-name-part></tp:taxon-name></italic><xref ref-type="bibr" rid="B14">Wang et al. 2020</xref> in having two tibial apophyses and an anterior epigynal hood, but it differs from <italic><tp:taxon-name><tp:taxon-name-part taxon-name-part-type="genus" reg="Synagelides">S.</tp:taxon-name-part><tp:taxon-name-part taxon-name-part-type="species" reg="wuliangensis">wuliangensis</tp:taxon-name-part></tp:taxon-name></italic> by the following characters: 1) <abbrev xmlns:xlink="http://www.w3.org/1999/xlink" xlink:title="retrolateral tibial apophysis" id="ABBRID0E3EAE" xlink:type="simple">RTA</abbrev> about 1/4 cymbial length in <italic><tp:taxon-name><tp:taxon-name-part taxon-name-part-type="genus" reg="Synagelides">S.</tp:taxon-name-part><tp:taxon-name-part taxon-name-part-type="species" reg="latus">latus</tp:taxon-name-part></tp:taxon-name></italic> sp. nov. (Fig. <xref ref-type="fig" rid="F2">2B</xref>), but almost 1/2 in <italic><tp:taxon-name><tp:taxon-name-part taxon-name-part-type="genus" reg="Synagelides">S.</tp:taxon-name-part><tp:taxon-name-part taxon-name-part-type="species" reg="wuliangensis">wuliangensis</tp:taxon-name-part></tp:taxon-name></italic> (fig. 13B in <xref ref-type="bibr" rid="B14">Wang et al. 2020</xref>); 2) <abbrev xmlns:xlink="http://www.w3.org/1999/xlink" xlink:title="basal tibial apophysis" id="ABBRID0E5FAE" xlink:type="simple">BTA</abbrev> as long as wide in dorsal view in <italic><tp:taxon-name><tp:taxon-name-part taxon-name-part-type="genus" reg="Synagelides">S.</tp:taxon-name-part><tp:taxon-name-part taxon-name-part-type="species" reg="latus">latus</tp:taxon-name-part></tp:taxon-name></italic> sp. nov. (Fig. <xref ref-type="fig" rid="F2">2D</xref>), whereas longer than wide in <italic><tp:taxon-name><tp:taxon-name-part taxon-name-part-type="genus" reg="Synagelides">S.</tp:taxon-name-part><tp:taxon-name-part taxon-name-part-type="species" reg="wuliangensis">wuliangensis</tp:taxon-name-part></tp:taxon-name></italic> (second retrolateral tibial apophysis in fig. 13F in <xref ref-type="bibr" rid="B14">Wang et al. 2020</xref>); 3) tibia of leg I with four pairs of spines in <italic><tp:taxon-name><tp:taxon-name-part taxon-name-part-type="genus" reg="Synagelides">S.</tp:taxon-name-part><tp:taxon-name-part taxon-name-part-type="species" reg="latus">latus</tp:taxon-name-part></tp:taxon-name></italic> sp. nov. (Fig. <xref ref-type="fig" rid="F3">3G</xref>), whereas five pairs in <italic><tp:taxon-name><tp:taxon-name-part taxon-name-part-type="genus" reg="Synagelides">S.</tp:taxon-name-part><tp:taxon-name-part taxon-name-part-type="species" reg="wuliangensis">wuliangensis</tp:taxon-name-part></tp:taxon-name></italic> (fig. 14H in <xref ref-type="bibr" rid="B14">Wang et al. 2020</xref>); 4) distance between epigynal hood and tip of median septum much shorter than median septum in <italic><tp:taxon-name><tp:taxon-name-part taxon-name-part-type="genus" reg="Synagelides">S.</tp:taxon-name-part><tp:taxon-name-part taxon-name-part-type="species" reg="latus">latus</tp:taxon-name-part></tp:taxon-name></italic> sp. nov. (Fig. <xref ref-type="fig" rid="F3">3A</xref>), but much longer than median septum in <italic><tp:taxon-name><tp:taxon-name-part taxon-name-part-type="genus" reg="Synagelides">S.</tp:taxon-name-part><tp:taxon-name-part taxon-name-part-type="species" reg="wuliangensis">wuliangensis</tp:taxon-name-part></tp:taxon-name></italic> (fig. 14A in <xref ref-type="bibr" rid="B14">Wang et al. 2020</xref>).</p><fig id="F2" position="float" orientation="portrait"><object-id xmlns:xlink="http://www.w3.org/1999/xlink" content-type="doi" xlink:type="simple">10.3897/zookeys.1074.72823.figure2</object-id><object-id xmlns:xlink="http://www.w3.org/1999/xlink" content-type="arpha" xlink:type="simple">2BE8B4FA-126C-5324-9808-B8675F16AD3D</object-id><label>Figure 2.</label><caption><p>Left male palp of <italic><tp:taxon-name><tp:taxon-name-part taxon-name-part-type="genus" reg="Synagelides">Synagelides</tp:taxon-name-part><tp:taxon-name-part taxon-name-part-type="species" reg="latus">latus</tp:taxon-name-part></tp:taxon-name></italic> sp. nov., holotype. <bold>A</bold> prolateral view <bold>B</bold> retrolateral view <bold>C</bold> ventral view <bold>D</bold> dorsal view. Scale bars: 0.1 mm <bold>A–D</bold>.</p></caption><graphic xmlns:xlink="http://www.w3.org/1999/xlink" xlink:href="zookeys-1074-175-g002.jpg" position="float" orientation="portrait" xlink:type="simple" id="oo_618246.jpg"><uri content-type="original_file" xlink:type="simple">https://binary.pensoft.net/fig/618246</uri></graphic></fig></tp:treatment-sec><tp:treatment-sec sec-type="description" id="SECID0E5JAE"><title>Description.</title><p><bold>Male</bold> (holotype). Total length 2.93. Carapace 1.24 long, 1.03 wide. Abdomen 1.56 long, 0.89 wide. Eye sizes and interdistances: <abbrev xmlns:xlink="http://www.w3.org/1999/xlink" xlink:title="anterior median eye" id="ABBRID0EGKAE" xlink:type="simple">AME</abbrev>: 0.33, <abbrev xmlns:xlink="http://www.w3.org/1999/xlink" xlink:title="anterior lateral eye" id="ABBRID0EKKAE" xlink:type="simple">ALE</abbrev>: 0.19, <abbrev xmlns:xlink="http://www.w3.org/1999/xlink" xlink:title="posterior lateral eye" id="ABBRID0EOKAE" xlink:type="simple">PLE</abbrev>: 0.18, AREW: 0.99, <abbrev xmlns:xlink="http://www.w3.org/1999/xlink" xlink:title="posterior eye row width" id="ABBRID0ESKAE" xlink:type="simple">PERW</abbrev>: 1.08, <abbrev xmlns:xlink="http://www.w3.org/1999/xlink" xlink:title="eye field length" id="ABBRID0EWKAE" xlink:type="simple">EFL</abbrev>: 0.88. Leg measurements: I: 4.59 (1.39, 2.32, 0.56, 0.32); II: 2.47 (0.73, 0.88, 0.54, 0.32); III: 2.64 (0.76, 0.90, 0.66, 0.32); IV: 3.32 (0.95, 1.27, 0.78, 0.32). Carapace (Fig. <xref ref-type="fig" rid="F3">3C</xref>) stippled, covered with sparse and thin hairs anteriorly. Eye base black. Fovea oval, hollowed, cervical and radial groove indistinct. Chelicerae (Fig. <xref ref-type="fig" rid="F3">3F</xref>) yellow, with two promarginal teeth and one retromarginal fissidentate tooth. Endites (Fig. <xref ref-type="fig" rid="F3">3D</xref>) as long as wide, lighter antero-internally. Labium (Fig. <xref ref-type="fig" rid="F3">3D</xref>) brown except white basally, covered with sparse black hairs. Sternum (Fig. <xref ref-type="fig" rid="F3">3D</xref>) yellow, scutiform. Legs I (Fig. <xref ref-type="fig" rid="F3">3G</xref>) with four pairs of ventral spines on tibia, two pairs of ventral spines on metatarsus. Abdomen (Fig. <xref ref-type="fig" rid="F3">3C, D</xref>) oblong, dorsum brown, darker posteriorly, apodemes indistinct, with a pair of round white spots on anterior edge, a horizontal stripe of white hairs and two pairs of irregular yellow spots in median area, several arc-shaped lines of spots in posterior area; venter grayish-brown, covered with dark-brown spots posteriorly. Palp (Fig. <xref ref-type="fig" rid="F2">2A–D</xref>): patella swollen; tibia stubby, <abbrev xmlns:xlink="http://www.w3.org/1999/xlink" xlink:title="retrolateral tibial apophysis" id="ABBRID0E1LAE" xlink:type="simple">RTA</abbrev> sword-shaped, <abbrev xmlns:xlink="http://www.w3.org/1999/xlink" xlink:title="prolateral cymbial apophysis" id="ABBRID0E5LAE" xlink:type="simple">PCA</abbrev> wide, shovel-shaped; bulb big, separated by crevice; embolus spiraling, tip reaching cymbial apex; median apophysis complicated and sclerotized.</p><fig id="F3" position="float" orientation="portrait"><object-id xmlns:xlink="http://www.w3.org/1999/xlink" content-type="doi" xlink:type="simple">10.3897/zookeys.1074.72823.figure3</object-id><object-id xmlns:xlink="http://www.w3.org/1999/xlink" content-type="arpha" xlink:type="simple">85063B6D-FBA0-5CCB-9733-9F96056D3D7B</object-id><label>Figure 3.</label><caption><p><italic><tp:taxon-name><tp:taxon-name-part taxon-name-part-type="genus" reg="Synagelides">Synagelides</tp:taxon-name-part><tp:taxon-name-part taxon-name-part-type="species" reg="latus">latus</tp:taxon-name-part></tp:taxon-name></italic> sp. nov. <bold>A</bold> epigynum, ventral view <bold>B</bold> internal genitalia, dorsal view <bold>C</bold> holotype habitus, dorsal view <bold>D</bold> holotype habitus, ventral view <bold>E</bold> paratype habitus, dorsal view <bold>F</bold> holotype chelicera, posterior view <bold>G</bold> holotype leg I, prolateral view. Scale bars: 0.1 mm <bold>A, B, F</bold>; 0.5 mm <bold>C–E, G</bold>.</p></caption><graphic xmlns:xlink="http://www.w3.org/1999/xlink" xlink:href="zookeys-1074-175-g003.jpg" position="float" orientation="portrait" xlink:type="simple" id="oo_618247.jpg"><uri content-type="original_file" xlink:type="simple">https://binary.pensoft.net/fig/618247</uri></graphic></fig><p><bold>Female</bold> (paratype). Total length 4.30. Carapace 1.65 long, 1.22 wide. Abdomen 2.56 long, 1.44 wide. Eye sizes and interdistances: <abbrev xmlns:xlink="http://www.w3.org/1999/xlink" xlink:title="anterior median eye" id="ABBRID0EQNAE" xlink:type="simple">AME</abbrev>: 0.40, <abbrev xmlns:xlink="http://www.w3.org/1999/xlink" xlink:title="anterior lateral eye" id="ABBRID0EUNAE" xlink:type="simple">ALE</abbrev>: 0.22, <abbrev xmlns:xlink="http://www.w3.org/1999/xlink" xlink:title="posterior lateral eye" id="ABBRID0EYNAE" xlink:type="simple">PLE</abbrev>: 0.21, AREW: 1.18, <abbrev xmlns:xlink="http://www.w3.org/1999/xlink" xlink:title="posterior eye row width" id="ABBRID0E3NAE" xlink:type="simple">PERW</abbrev>: 1.28, <abbrev xmlns:xlink="http://www.w3.org/1999/xlink" xlink:title="eye field length" id="ABBRID0EAOAE" xlink:type="simple">EFL</abbrev>: 1.10. Leg measurements: I: 4.03 (1.27, 1.90, 0.49, 0.37); II: 2.75 (0.85, 1.02, 0.56, 0.32); III: 2.98 (0.88, 1.02, 0.76, 0.32); IV: 4.05 (1.15, 1.51, 1.02, 0.37). Habitus (Fig. <xref ref-type="fig" rid="F3">3E</xref>) similar to those of male except two pairs of apodemes distinct and with a pair of irregular white spots instead of the horizontal stripe in middle of dark-brown abdomen. Epigynum (Fig. <xref ref-type="fig" rid="F3">3A, B</xref>): wider than long, hood narrow, bell-shaped; atrium large, with a pair of arc-shaped ridges; copulatory openings situated postero-laterally; copulatory ducts stout, eggplant-shaped, gland ducts present; spermathecae pear-shaped, touching each other anteriorly; fertilization ducts lamellar, extending horizontally.</p></tp:treatment-sec><tp:treatment-sec sec-type="distribution" id="SECID0EMOAE"><title>Distribution.</title><p>Yunnan Province, China (Fig. <xref ref-type="fig" rid="F7">7</xref>).</p></tp:treatment-sec><tp:treatment-sec><!--Section generated to contain objects referenced in tp:taxon-treatment.--><fig id="F7" position="float" orientation="portrait"><object-id xmlns:xlink="http://www.w3.org/1999/xlink" content-type="doi" xlink:type="simple">10.3897/zookeys.1074.72823.figure7</object-id><object-id xmlns:xlink="http://www.w3.org/1999/xlink" content-type="arpha" xlink:type="simple">D600CF69-C9E2-502F-BB8C-812F437A9716</object-id><label>Figure 7.</label><caption><p>Type localities of new species of <italic><tp:taxon-name><tp:taxon-name-part taxon-name-part-type="genus" reg="Synagelides">Synagelides</tp:taxon-name-part></tp:taxon-name></italic>. <bold>1</bold><italic><tp:taxon-name><tp:taxon-name-part taxon-name-part-type="genus" reg="Synagelides">S.</tp:taxon-name-part><tp:taxon-name-part taxon-name-part-type="species" reg="angustus">angustus</tp:taxon-name-part></tp:taxon-name></italic> sp. nov. <bold>2</bold><italic><tp:taxon-name><tp:taxon-name-part taxon-name-part-type="genus" reg="Synagelides">S.</tp:taxon-name-part><tp:taxon-name-part taxon-name-part-type="species" reg="latus">latus</tp:taxon-name-part></tp:taxon-name></italic> sp. nov. <bold>3</bold><italic><tp:taxon-name><tp:taxon-name-part taxon-name-part-type="genus" reg="Synagelides">S.</tp:taxon-name-part><tp:taxon-name-part taxon-name-part-type="species" reg="subagoriformis">subagoriformis</tp:taxon-name-part></tp:taxon-name></italic> sp. nov. <bold>4</bold><italic><tp:taxon-name><tp:taxon-name-part taxon-name-part-type="genus" reg="Synagelides">S.</tp:taxon-name-part><tp:taxon-name-part taxon-name-part-type="species" reg="triangulus">triangulus</tp:taxon-name-part></tp:taxon-name></italic> sp. nov.</p></caption><graphic xmlns:xlink="http://www.w3.org/1999/xlink" xlink:href="zookeys-1074-175-g007.jpg" position="float" orientation="portrait" xlink:type="simple" id="oo_618251.jpg"><uri content-type="original_file" xlink:type="simple">https://binary.pensoft.net/fig/618251</uri></graphic></fig></tp:treatment-sec><ref-list><ref id="B14"><mixed-citation xmlns:xlink="http://www.w3.org/1999/xlink" xlink:type="simple"><person-group><name name-style="western"><surname>Wang</surname><given-names>C</given-names></name><name name-style="western"><surname>Mi</surname><given-names>X</given-names></name><name name-style="western"><surname>Irfan</surname><given-names>M</given-names></name><name name-style="western"><surname>Peng</surname><given-names>X</given-names></name></person-group> (<year>2020</year>) <article-title>On eight species of the spider genus <italic><tp:taxon-name><tp:taxon-name-part taxon-name-part-type="genus">Synagelides</tp:taxon-name-part></tp:taxon-name></italic> Strand, 1906 from China (<tp:taxon-name><tp:taxon-name-part taxon-name-part-type="order">Araneae</tp:taxon-name-part></tp:taxon-name>: <tp:taxon-name><tp:taxon-name-part taxon-name-part-type="family">Salticidae</tp:taxon-name-part></tp:taxon-name>.</article-title><source>European Journal of Taxonomy</source><volume>724</volume>(<issue>1</issue>): <fpage>1</fpage>–<lpage>33</lpage>. <ext-link xlink:type="simple" ext-link-type="doi" xlink:href="10.5852/ejt.2020.724.1153">https://doi.org/10.5852/ejt.2020.724.1153</ext-link></mixed-citation></ref></ref-list></tp:taxon-treatment>
