# Supplementary material for: ﻿Four new species of the spider genus Synagelides Strand, 1906 from South China (Araneae, Salticidae)
Source: Zookeys. 2021 Dec 3;1074:175–89. doi: 10.3897/zookeys.1074.72823 (PMC8671717; doi:10.3897/zookeys.1074.72823)
Supplement: XML Treatment for Synagelides subagoriformis [file zookeys.1074.72823-treatment3.xml]

<!DOCTYPE tp:taxon-treatment
  PUBLIC "-//TaxonX//DTD Taxonomic Treatment Publishing DTD v0 20100105//EN" "tax-treatment-NSO.dtd">
<tp:taxon-treatment xmlns:tp="http://www.plazi.org/taxpub"><tp:treatment-meta><kwd-group><label>Taxon classification</label><kwd>
                <named-content content-type="kingdom">Animalia</named-content>
              </kwd><kwd>
                <named-content content-type="order">Araneae</named-content>
              </kwd><kwd>
                <named-content content-type="family">Salticidae</named-content>
              </kwd></kwd-group><mixed-citation publication-type="journal"><person-group><name><surname>Li</surname><given-names>Bing</given-names></name><name><surname>Wang,</surname><given-names>Cheng</given-names></name><name><surname>Peng</surname><given-names>Xian-Jin</given-names></name></person-group><article-title>﻿Four new species of the spider genus <italic><tp:taxon-name><tp:taxon-name-part taxon-name-part-type="genus" reg="Synagelides">Synagelides</tp:taxon-name-part></tp:taxon-name></italic> Strand, 1906 from South China (<tp:taxon-name><tp:taxon-name-part taxon-name-part-type="order">Araneae</tp:taxon-name-part></tp:taxon-name>, <tp:taxon-name><tp:taxon-name-part taxon-name-part-type="family">Salticidae</tp:taxon-name-part></tp:taxon-name>)</article-title><source>Zookeys</source><day>03</day><month>12</month><year>2021</year><volume>1074</volume><fpage>175</fpage><lpage>189</lpage><pub-id pub-id-type="doi">10.3897/zookeys.1074.72823</pub-id></mixed-citation></tp:treatment-meta><tp:nomenclature><label>﻿</label><tp:taxon-name>
              <object-id xmlns:xlink="http://www.w3.org/1999/xlink" content-type="arpha" xlink:type="simple">D9388574-44B0-5441-B28E-BC9EDEC53E6E</object-id>
              <tp:taxon-name-part taxon-name-part-type="genus" reg="Synagelides">Synagelides</tp:taxon-name-part>
              <tp:taxon-name-part taxon-name-part-type="species" reg="subagoriformis">subagoriformis</tp:taxon-name-part>
              <object-id xmlns:xlink="http://www.w3.org/1999/xlink" content-type="zoobank" xlink:type="simple">http://zoobank.org/5C453648-6ACD-4C79-BFFE-941038038AA9</object-id>
            </tp:taxon-name><tp:taxon-authority>Wang, Li &amp; Peng</tp:taxon-authority><tp:taxon-status xmlns:xlink="http://www.w3.org/1999/xlink" xlink:type="simple">sp. nov.</tp:taxon-status><xref ref-type="fig" rid="F4">Figs 4</xref><xref ref-type="fig" rid="F5">, 5</xref><xref ref-type="fig" rid="F7">, 7</xref></tp:nomenclature><tp:treatment-sec sec-type="type material" id="SECID0EMQAE"><title>Type material.</title><p><bold><italic>Holotype</italic>.
              </bold> ♂ (<abbrev xmlns:xlink="http://www.w3.org/1999/xlink" xlink:title="Tongren University" id="ABBRID0EXQAE" xlink:type="simple">TRU</abbrev>-JS 655): China: Guizhou Province: Tongren City: Shiqian County: Ganxi Town: Fuyan Village, <named-content xmlns:xlink="http://www.w3.org/1999/xlink" content-type="dwc:verbatimCoordinates" xlink:type="simple"><named-content content-type="geo-json" specific-use="{&#34;type&#34;:&#34;Point&#34;,&#34;coordinates&#34;:[108.337667,27.357667]}" id="NCID0E5QAE" xlink:type="simple">27°21.46'N, 108°20.26'E</named-content></named-content>, elevation: 859 m, 28–30.IV.2017, X. Mi, C. Wang, Y. Mi, S. Lei, G. Tian and H. Liu leg. <bold><italic>Paratypes</italic>.</bold> 2♀♀ (<abbrev xmlns:xlink="http://www.w3.org/1999/xlink" xlink:title="Tongren University" id="ABBRID0EHRAE" xlink:type="simple">TRU</abbrev>-JS 656–657), China: Guizhou Province: Tongren City: Shiqian County: Pingshan Town: Fodingshan Village, <named-content xmlns:xlink="http://www.w3.org/1999/xlink" content-type="dwc:verbatimCoordinates" xlink:type="simple"><named-content content-type="geo-json" specific-use="{&#34;type&#34;:&#34;Point&#34;,&#34;coordinates&#34;:[108.155833,27.358333]}" id="NCID0EORAE" xlink:type="simple">27°21.50'N, 108°09.35'E</named-content></named-content>, elevation: 859 m, 12.VII.2017, X. Mi, C. Wang, G. Tian and H. Liu leg.; 1♀ (<abbrev xmlns:xlink="http://www.w3.org/1999/xlink" xlink:title="Tongren University" id="ABBRID0ETRAE" xlink:type="simple">TRU</abbrev>-JS 658), same locality as the holotype, <named-content xmlns:xlink="http://www.w3.org/1999/xlink" content-type="dwc:verbatimCoordinates" xlink:type="simple"><named-content content-type="geo-json" specific-use="{&#34;type&#34;:&#34;Point&#34;,&#34;coordinates&#34;:[108.033000,27.360833]}" id="NCID0E1RAE" xlink:type="simple">27°21.65'N, 108°01.98'E</named-content></named-content>, elevation: 708 m, 16.VII.2017, X. Mi, C. Wang, F. Li, G. Tian and H. Liu leg.; 4♂♂, 3♀♀ (<abbrev xmlns:xlink="http://www.w3.org/1999/xlink" xlink:title="Tongren University" id="ABBRID0E6RAE" xlink:type="simple">TRU</abbrev>-JS 659–665), same date as the holotype.</p></tp:treatment-sec><tp:treatment-sec sec-type="etymology" id="SECID0EDSAE"><title>Etymology.</title><p>The specific name is from its similarity to <italic><tp:taxon-name><tp:taxon-name-part taxon-name-part-type="genus" reg="Synagelides">S.</tp:taxon-name-part><tp:taxon-name-part taxon-name-part-type="species" reg="agoriformis">agoriformis</tp:taxon-name-part></tp:taxon-name></italic> Strand, 1906; substantive.</p></tp:treatment-sec><tp:treatment-sec sec-type="diagnosis" id="SECID0EUSAE"><title>Diagnosis.</title><p><italic><tp:taxon-name><tp:taxon-name-part taxon-name-part-type="genus" reg="Synagelides">Synagelides</tp:taxon-name-part><tp:taxon-name-part taxon-name-part-type="species" reg="subagoriformis">subagoriformis</tp:taxon-name-part></tp:taxon-name></italic> sp. nov. most closely resembles <italic><tp:taxon-name><tp:taxon-name-part taxon-name-part-type="genus" reg="Synagelides">S.</tp:taxon-name-part><tp:taxon-name-part taxon-name-part-type="species" reg="agoriformis">agoriformis</tp:taxon-name-part></tp:taxon-name></italic> Strand, 1906, but it differs from <italic><tp:taxon-name><tp:taxon-name-part taxon-name-part-type="genus" reg="Synagelides">S.</tp:taxon-name-part><tp:taxon-name-part taxon-name-part-type="species" reg="agoriformis">agoriformis</tp:taxon-name-part></tp:taxon-name></italic> by the following characters: 1) <abbrev xmlns:xlink="http://www.w3.org/1999/xlink" xlink:title="retrolateral tibial apophysis" id="ABBRID0E2TAE" xlink:type="simple">RTA</abbrev> present in <italic><tp:taxon-name><tp:taxon-name-part taxon-name-part-type="genus" reg="Synagelides">S.</tp:taxon-name-part><tp:taxon-name-part taxon-name-part-type="species" reg="subagoriformis">subagoriformis</tp:taxon-name-part></tp:taxon-name></italic> sp. nov. (Fig. <xref ref-type="fig" rid="F4">4B, D</xref>), whereas absent in <italic><tp:taxon-name><tp:taxon-name-part taxon-name-part-type="genus" reg="Synagelides">S.</tp:taxon-name-part><tp:taxon-name-part taxon-name-part-type="species" reg="agoriformis">agoriformis</tp:taxon-name-part></tp:taxon-name></italic>; 2) the length of genital bulb more than 2/3 cymbial length in <italic><tp:taxon-name><tp:taxon-name-part taxon-name-part-type="genus" reg="Synagelides">S.</tp:taxon-name-part><tp:taxon-name-part taxon-name-part-type="species" reg="subagoriformis">subagoriformis</tp:taxon-name-part></tp:taxon-name></italic> sp. nov. (Fig. <xref ref-type="fig" rid="F4">4B</xref>) whereas about 1/2 cymbial length in <italic><tp:taxon-name><tp:taxon-name-part taxon-name-part-type="genus" reg="Synagelides">S.</tp:taxon-name-part><tp:taxon-name-part taxon-name-part-type="species" reg="agoriformis">agoriformis</tp:taxon-name-part></tp:taxon-name></italic> (fig. 20 in <xref ref-type="bibr" rid="B11">Omelko and Fomichev 2021</xref>); 3) median septum as long as wide in <italic><tp:taxon-name><tp:taxon-name-part taxon-name-part-type="genus" reg="Synagelides">S.</tp:taxon-name-part><tp:taxon-name-part taxon-name-part-type="species" reg="subagoriformis">subagoriformis</tp:taxon-name-part></tp:taxon-name></italic> sp. nov. (Fig. <xref ref-type="fig" rid="F5">5A</xref>), whereas wider than long in <italic><tp:taxon-name><tp:taxon-name-part taxon-name-part-type="genus" reg="Synagelides">S.</tp:taxon-name-part><tp:taxon-name-part taxon-name-part-type="species" reg="agoriformis">agoriformis</tp:taxon-name-part></tp:taxon-name></italic> (figs 29–32 in <xref ref-type="bibr" rid="B11">Omelko and Fomichev 2021</xref>); 4) spermathecae extending obliquely in <italic><tp:taxon-name><tp:taxon-name-part taxon-name-part-type="genus" reg="Synagelides">S.</tp:taxon-name-part><tp:taxon-name-part taxon-name-part-type="species" reg="subagoriformis">subagoriformis</tp:taxon-name-part></tp:taxon-name></italic> sp. nov. (Fig. <xref ref-type="fig" rid="F5">5B, C</xref>), whereas extending horizontally in <italic><tp:taxon-name><tp:taxon-name-part taxon-name-part-type="genus" reg="Synagelides">S.</tp:taxon-name-part><tp:taxon-name-part taxon-name-part-type="species" reg="agoriformis">agoriformis</tp:taxon-name-part></tp:taxon-name></italic> (figs 33, 34 in <xref ref-type="bibr" rid="B11">Omelko and Fomichev 2021</xref>).</p><fig id="F4" position="float" orientation="portrait"><object-id xmlns:xlink="http://www.w3.org/1999/xlink" content-type="doi" xlink:type="simple">10.3897/zookeys.1074.72823.figure4</object-id><object-id xmlns:xlink="http://www.w3.org/1999/xlink" content-type="arpha" xlink:type="simple">09D54CDC-F34C-55BC-8CC1-6ED06D654427</object-id><label>Figure 4.</label><caption><p>Left male palp of <italic><tp:taxon-name><tp:taxon-name-part taxon-name-part-type="genus" reg="Synagelides">Synagelides</tp:taxon-name-part><tp:taxon-name-part taxon-name-part-type="species" reg="subagoriformis">subagoriformis</tp:taxon-name-part></tp:taxon-name></italic> sp. nov., holotype. <bold>A</bold> prolateral view <bold>B</bold> retrolateral view <bold>C</bold> ventral view <bold>D</bold> dorsal view. Scale bars: 0.1 mm <bold>A–D</bold>.</p></caption><graphic xmlns:xlink="http://www.w3.org/1999/xlink" xlink:href="zookeys-1074-175-g004.jpg" position="float" orientation="portrait" xlink:type="simple" id="oo_618248.jpg"><uri content-type="original_file" xlink:type="simple">https://binary.pensoft.net/fig/618248</uri></graphic></fig></tp:treatment-sec><tp:treatment-sec sec-type="description" id="SECID0EVYAE"><title>Description.</title><p><bold>Male</bold> (holotype). Total length 3.44. Carapace 1.67 long, 1.22 wide. Abdomen 1.75 long, 1.01 wide. Eye sizes and interdistances: <abbrev xmlns:xlink="http://www.w3.org/1999/xlink" xlink:title="anterior median eye" id="ABBRID0E4YAE" xlink:type="simple">AME</abbrev>: 0.41, <abbrev xmlns:xlink="http://www.w3.org/1999/xlink" xlink:title="anterior lateral eye" id="ABBRID0EBZAE" xlink:type="simple">ALE</abbrev>: 0.24, <abbrev xmlns:xlink="http://www.w3.org/1999/xlink" xlink:title="posterior lateral eye" id="ABBRID0EFZAE" xlink:type="simple">PLE</abbrev>: 0.21, AREW: 1.24, <abbrev xmlns:xlink="http://www.w3.org/1999/xlink" xlink:title="posterior eye row width" id="ABBRID0EJZAE" xlink:type="simple">PERW</abbrev>: 1.21, <abbrev xmlns:xlink="http://www.w3.org/1999/xlink" xlink:title="eye field length" id="ABBRID0ENZAE" xlink:type="simple">EFL</abbrev>: 1.01. Leg measurements: I: 4.37 (1.34, 2.20, 0.49, 0.34); II: 2.72 (0.83, 0.98, 0.59, 0.32); III: 2.87 (0.85, 1.00, 0.68, 0.34); IV: 3.87 (1.07, 1.46, 0.93, 0.41). Carapace (Fig. <xref ref-type="fig" rid="F5">5D</xref>) reddish-brown, darker anteriorly, covered with thin hairs. Fovea oval, hollowed. Chelicerae (Fig. <xref ref-type="fig" rid="F5">5G</xref>) yellow, with two promarginal teeth and one retromarginal fissidentate tooth with two cusps. Endites (Fig. <xref ref-type="fig" rid="F5">5E</xref>) longer than wide, white medially, covered with brown hairs. Labium (Fig. <xref ref-type="fig" rid="F5">5E</xref>) yellowish-brown, anteriorly covered with thin hairs. Sternum (Fig. <xref ref-type="fig" rid="F5">5E</xref>) scutiform, lighter medially. Legs I (Fig. <xref ref-type="fig" rid="F5">5H</xref>) with three pairs of ventral spines on tibia and two pairs of ventral spines on metatarsus. Abdomen (Fig. <xref ref-type="fig" rid="F5">5D, E</xref>) oblong, dorsum dark-brown, a pair of grayish-white spots in anterior area, one discontinuous white horizontal stripe and two pairs of apodemes in median area, two indistinct herringbone stripes in posterior area; venter grayish-white, with a pair of brown longitudinal stripes in bilateral areas, covered with dark-brown spots in posterior area. Palp (Fig. <xref ref-type="fig" rid="F4">4A–D</xref>): patella swollen, longer than wide; tibia stubby, <abbrev xmlns:xlink="http://www.w3.org/1999/xlink" xlink:title="retrolateral tibial apophysis" id="ABBRID0ER1AE" xlink:type="simple">RTA</abbrev> sclerotized, finger-shaped; cymbium with dorsal and prolateral apophyses; bulb swollen; embolus flat, basal portion semicircular, distal portion thin, bent and blunt; median apophysis sclerotized, with little tubercles.</p><fig id="F5" position="float" orientation="portrait"><object-id xmlns:xlink="http://www.w3.org/1999/xlink" content-type="doi" xlink:type="simple">10.3897/zookeys.1074.72823.figure5</object-id><object-id xmlns:xlink="http://www.w3.org/1999/xlink" content-type="arpha" xlink:type="simple">CAA56E6A-502B-53A5-997B-5FEB293BE6C8</object-id><label>Figure 5.</label><caption><p><italic><tp:taxon-name><tp:taxon-name-part taxon-name-part-type="genus" reg="Synagelides">Synagelides</tp:taxon-name-part><tp:taxon-name-part taxon-name-part-type="species" reg="subagoriformis">subagoriformis</tp:taxon-name-part></tp:taxon-name></italic> sp. nov. <bold>A</bold> epigynum, ventral view <bold>B, C</bold> internal genitalia, dorsal view <bold>D</bold> holotype habitus, dorsal view <bold>E</bold> holotype habitus, ventral view <bold>F</bold> female paratype habitus, dorsal view <bold>G</bold> holotype chelicera, posterior view <bold>H</bold> holotype leg I, prolateral view. Scale bars: 0.1 mm <bold>A–C, G</bold>; 0.5 mm <bold>D–F, H</bold>.</p></caption><graphic xmlns:xlink="http://www.w3.org/1999/xlink" xlink:href="zookeys-1074-175-g005.jpg" position="float" orientation="portrait" xlink:type="simple" id="oo_618249.jpg"><uri content-type="original_file" xlink:type="simple">https://binary.pensoft.net/fig/618249</uri></graphic></fig><p><bold>Female</bold> (paratype, <abbrev xmlns:xlink="http://www.w3.org/1999/xlink" xlink:title="Tongren University" id="ABBRID0ED3AE" xlink:type="simple">TRU</abbrev>-JS 656). Total length 4.96. Carapace 2.22 long, 1.59 wide. Abdomen 2.67 long, 1.57 wide. Eye sizes and interdistances: <abbrev xmlns:xlink="http://www.w3.org/1999/xlink" xlink:title="anterior median eye" id="ABBRID0EH3AE" xlink:type="simple">AME</abbrev>: 0.52, <abbrev xmlns:xlink="http://www.w3.org/1999/xlink" xlink:title="anterior lateral eye" id="ABBRID0EL3AE" xlink:type="simple">ALE</abbrev>: 0.28, <abbrev xmlns:xlink="http://www.w3.org/1999/xlink" xlink:title="posterior lateral eye" id="ABBRID0EP3AE" xlink:type="simple">PLE</abbrev>: 0.26, AREW: 1.61, <abbrev xmlns:xlink="http://www.w3.org/1999/xlink" xlink:title="posterior eye row width" id="ABBRID0ET3AE" xlink:type="simple">PERW</abbrev>: 1.62, <abbrev xmlns:xlink="http://www.w3.org/1999/xlink" xlink:title="eye field length" id="ABBRID0EX3AE" xlink:type="simple">EFL</abbrev>: 1.33. Leg measurements: I: 4.99 (1.54, 2.54, 0.54, 0.37); II: 3.49 (1.10, 1.29, 0.73, 0.37); III: 3.76 (1.10, 1.34, 0.95, 0.37); IV: 5.25 (1.46, 2.01, 1.32, 0.46). Habitus (Fig. <xref ref-type="fig" rid="F5">5F</xref>) similar to those of males except white horizontal stripe in median area shorter, and one white stripe whose shape near triangular contour in posterior area of abdomen. Epigynum (Fig. <xref ref-type="fig" rid="F5">5A–C</xref>): atrial ridges located along front margin of epigynum, roughly bow-shaped; median septum trapezoidal, wider basally; copulatory openings below the lateral sides the atrial ridges; copulatory ducts extending upward, distal portion coiled, with short gland ducts; spermathecae touching each other anteriorly; fertilization ducts lamellar, originating from top of inner sides of spermathecae, extending horizontally.</p></tp:treatment-sec><tp:treatment-sec sec-type="distribution" id="SECID0ED4AE"><title>Distribution.</title><p>Guizhou Province, China (Fig. <xref ref-type="fig" rid="F7">7</xref>).</p></tp:treatment-sec><tp:treatment-sec><!--Section generated to contain objects referenced in tp:taxon-treatment.--><fig id="F7" position="float" orientation="portrait"><object-id xmlns:xlink="http://www.w3.org/1999/xlink" content-type="doi" xlink:type="simple">10.3897/zookeys.1074.72823.figure7</object-id><object-id xmlns:xlink="http://www.w3.org/1999/xlink" content-type="arpha" xlink:type="simple">D600CF69-C9E2-502F-BB8C-812F437A9716</object-id><label>Figure 7.</label><caption><p>Type localities of new species of <italic><tp:taxon-name><tp:taxon-name-part taxon-name-part-type="genus" reg="Synagelides">Synagelides</tp:taxon-name-part></tp:taxon-name></italic>. <bold>1</bold><italic><tp:taxon-name><tp:taxon-name-part taxon-name-part-type="genus" reg="Synagelides">S.</tp:taxon-name-part><tp:taxon-name-part taxon-name-part-type="species" reg="angustus">angustus</tp:taxon-name-part></tp:taxon-name></italic> sp. nov. <bold>2</bold><italic><tp:taxon-name><tp:taxon-name-part taxon-name-part-type="genus" reg="Synagelides">S.</tp:taxon-name-part><tp:taxon-name-part taxon-name-part-type="species" reg="latus">latus</tp:taxon-name-part></tp:taxon-name></italic> sp. nov. <bold>3</bold><italic><tp:taxon-name><tp:taxon-name-part taxon-name-part-type="genus" reg="Synagelides">S.</tp:taxon-name-part><tp:taxon-name-part taxon-name-part-type="species" reg="subagoriformis">subagoriformis</tp:taxon-name-part></tp:taxon-name></italic> sp. nov. <bold>4</bold><italic><tp:taxon-name><tp:taxon-name-part taxon-name-part-type="genus" reg="Synagelides">S.</tp:taxon-name-part><tp:taxon-name-part taxon-name-part-type="species" reg="triangulus">triangulus</tp:taxon-name-part></tp:taxon-name></italic> sp. nov.</p></caption><graphic xmlns:xlink="http://www.w3.org/1999/xlink" xlink:href="zookeys-1074-175-g007.jpg" position="float" orientation="portrait" xlink:type="simple" id="oo_618251.jpg"><uri content-type="original_file" xlink:type="simple">https://binary.pensoft.net/fig/618251</uri></graphic></fig></tp:treatment-sec><ref-list><ref id="B11"><mixed-citation xmlns:xlink="http://www.w3.org/1999/xlink" xlink:type="simple"><person-group><name name-style="western"><surname>Omelko</surname><given-names>MM</given-names></name><name name-style="western"><surname>Fomichev</surname><given-names>AA</given-names></name></person-group> (<year>2021</year>) <article-title>On two closely related species of <italic><tp:taxon-name><tp:taxon-name-part taxon-name-part-type="genus">Synagelides</tp:taxon-name-part></tp:taxon-name></italic> Strand, 1906 (<tp:taxon-name><tp:taxon-name-part taxon-name-part-type="order">Aranei</tp:taxon-name-part></tp:taxon-name>: <tp:taxon-name><tp:taxon-name-part taxon-name-part-type="family">Salticidae</tp:taxon-name-part></tp:taxon-name>) from the Eastern Palaearctic.</article-title><source><tp:taxon-name><tp:taxon-name-part taxon-name-part-type="phylum">Arthropoda</tp:taxon-name-part></tp:taxon-name> Selecta</source><volume>30</volume>(<issue>1</issue>): <fpage>95</fpage>–<lpage>104</lpage>. <ext-link xlink:type="simple" ext-link-type="doi" xlink:href="10.15298/arthsel.30.1.08">https://doi.org/10.15298/arthsel.30.1.08</ext-link></mixed-citation></ref></ref-list></tp:taxon-treatment>
