# Supplementary material for: ﻿Four new species of the spider genus Synagelides Strand, 1906 from South China (Araneae, Salticidae)
Source: Zookeys. 2021 Dec 3;1074:175–89. doi: 10.3897/zookeys.1074.72823 (PMC8671717; doi:10.3897/zookeys.1074.72823)
Supplement: XML Treatment for Synagelides triangulus [file zookeys.1074.72823-treatment4.xml]

<!DOCTYPE tp:taxon-treatment
  PUBLIC "-//TaxonX//DTD Taxonomic Treatment Publishing DTD v0 20100105//EN" "tax-treatment-NSO.dtd">
<tp:taxon-treatment xmlns:tp="http://www.plazi.org/taxpub"><tp:treatment-meta><kwd-group><label>Taxon classification</label><kwd>
                <named-content content-type="kingdom">Animalia</named-content>
              </kwd><kwd>
                <named-content content-type="order">Araneae</named-content>
              </kwd><kwd>
                <named-content content-type="family">Salticidae</named-content>
              </kwd></kwd-group><mixed-citation publication-type="journal"><person-group><name><surname>Li</surname><given-names>Bing</given-names></name><name><surname>Wang,</surname><given-names>Cheng</given-names></name><name><surname>Peng</surname><given-names>Xian-Jin</given-names></name></person-group><article-title>﻿Four new species of the spider genus <italic><tp:taxon-name><tp:taxon-name-part taxon-name-part-type="genus" reg="Synagelides">Synagelides</tp:taxon-name-part></tp:taxon-name></italic> Strand, 1906 from South China (<tp:taxon-name><tp:taxon-name-part taxon-name-part-type="order">Araneae</tp:taxon-name-part></tp:taxon-name>, <tp:taxon-name><tp:taxon-name-part taxon-name-part-type="family">Salticidae</tp:taxon-name-part></tp:taxon-name>)</article-title><source>Zookeys</source><day>03</day><month>12</month><year>2021</year><volume>1074</volume><fpage>175</fpage><lpage>189</lpage><pub-id pub-id-type="doi">10.3897/zookeys.1074.72823</pub-id></mixed-citation></tp:treatment-meta><tp:nomenclature><label>﻿</label><tp:taxon-name>
              <object-id xmlns:xlink="http://www.w3.org/1999/xlink" content-type="arpha" xlink:type="simple">85CF9336-A34F-5257-AD8F-73877B514893</object-id>
              <tp:taxon-name-part taxon-name-part-type="genus" reg="Synagelides">Synagelides</tp:taxon-name-part>
              <tp:taxon-name-part taxon-name-part-type="species" reg="triangulus">triangulus</tp:taxon-name-part>
              <object-id xmlns:xlink="http://www.w3.org/1999/xlink" content-type="zoobank" xlink:type="simple">http://zoobank.org/5F8655C0-5BA8-4A79-BC3C-CF278FB013C6</object-id>
            </tp:taxon-name><tp:taxon-authority>Wang, Li &amp; Peng</tp:taxon-authority><tp:taxon-status xmlns:xlink="http://www.w3.org/1999/xlink" xlink:type="simple">sp. nov.</tp:taxon-status><xref ref-type="fig" rid="F6">Figs 6</xref><xref ref-type="fig" rid="F7">, 7</xref></tp:nomenclature><tp:treatment-sec sec-type="type material" id="SECID0E65AE"><title>Type material.</title><p><bold><italic>Holotype</italic>.
              </bold> ♀ (<abbrev xmlns:xlink="http://www.w3.org/1999/xlink" xlink:title="Tongren University" id="ABBRID0EK6AE" xlink:type="simple">TRU</abbrev>-JS 666): China: Yunnan Province: Kunming City: Xishan Forest Park: <named-content xmlns:xlink="http://www.w3.org/1999/xlink" content-type="dwc:verbatimCoordinates" xlink:type="simple"><named-content content-type="geo-json" specific-use="{&#34;type&#34;:&#34;Point&#34;,&#34;coordinates&#34;:[102.616833,24.983333]}" id="NCID0ER6AE" xlink:type="simple">24°59.00'N, 102°37.01'E</named-content></named-content>, elevation: 2117 m, 9.VIII.2015, C. X. Mi, C. Wang, M. Liao, Z. Liao, P. Luo, X. Kuang, T. Liu and G. Liu leg. <bold><italic>Paratypes</italic>.</bold> 1♀ (<abbrev xmlns:xlink="http://www.w3.org/1999/xlink" xlink:title="Tongren University" id="ABBRID0E16AE" xlink:type="simple">TRU</abbrev>-JS 667), same locality as the holotype, 13.VII.2013; 1♀ (<abbrev xmlns:xlink="http://www.w3.org/1999/xlink" xlink:title="Tongren University" id="ABBRID0E56AE" xlink:type="simple">TRU</abbrev>-JS 668), same locality as the holotype, 16.VIII.2018, C. Wang, H. Liu and Y. Yang leg.</p></tp:treatment-sec><tp:treatment-sec sec-type="etymology" id="SECID0EDAAG"><title>Etymology.</title><p>The specific name is from the Latin “<italic>triangulus</italic>” and refers to the triangular epigynal hood; adjective.</p></tp:treatment-sec><tp:treatment-sec sec-type="diagnosis" id="SECID0ELAAG"><title>Diagnosis.</title><p><italic><tp:taxon-name><tp:taxon-name-part taxon-name-part-type="genus" reg="Synagelides">Synagelides</tp:taxon-name-part><tp:taxon-name-part taxon-name-part-type="species" reg="triangulus">triangulus</tp:taxon-name-part></tp:taxon-name></italic> sp. nov. most closely resembles <italic><tp:taxon-name><tp:taxon-name-part taxon-name-part-type="genus" reg="Synagelides">S.</tp:taxon-name-part><tp:taxon-name-part taxon-name-part-type="species" reg="hamatus">hamatus</tp:taxon-name-part></tp:taxon-name></italic><xref ref-type="bibr" rid="B17">Zhu et al. 2005</xref> in having the epigynal hood far away from the atrial ridge, but it differs from <italic><tp:taxon-name><tp:taxon-name-part taxon-name-part-type="genus" reg="Synagelides">S.</tp:taxon-name-part><tp:taxon-name-part taxon-name-part-type="species" reg="hamatus">hamatus</tp:taxon-name-part></tp:taxon-name></italic> by the following characters: 1) atrial ridges horizontally arc-shaped in <italic><tp:taxon-name><tp:taxon-name-part taxon-name-part-type="genus" reg="Synagelides">S.</tp:taxon-name-part><tp:taxon-name-part taxon-name-part-type="species" reg="triangulus">triangulus</tp:taxon-name-part></tp:taxon-name></italic> sp. nov. (Fig. <xref ref-type="fig" rid="F6">6A</xref>), whereas longitudinally arc-shaped in <italic><tp:taxon-name><tp:taxon-name-part taxon-name-part-type="genus" reg="Synagelides">S.</tp:taxon-name-part><tp:taxon-name-part taxon-name-part-type="species" reg="hamatus">hamatus</tp:taxon-name-part></tp:taxon-name></italic> (fig. 12B in <xref ref-type="bibr" rid="B17">Zhu et al. 2005</xref>); 2) spermathecae medially located in <italic><tp:taxon-name><tp:taxon-name-part taxon-name-part-type="genus" reg="Synagelides">S.</tp:taxon-name-part><tp:taxon-name-part taxon-name-part-type="species" reg="triangulus">triangulus</tp:taxon-name-part></tp:taxon-name></italic> sp. nov. (Fig. <xref ref-type="fig" rid="F6">6B</xref>) but posteriorly located in <italic><tp:taxon-name><tp:taxon-name-part taxon-name-part-type="genus" reg="Synagelides">S.</tp:taxon-name-part><tp:taxon-name-part taxon-name-part-type="species" reg="hamatus">hamatus</tp:taxon-name-part></tp:taxon-name></italic> (fig. 12C in <xref ref-type="bibr" rid="B17">Zhu et al. 2005</xref>).</p><fig id="F6" position="float" orientation="portrait"><object-id xmlns:xlink="http://www.w3.org/1999/xlink" content-type="doi" xlink:type="simple">10.3897/zookeys.1074.72823.figure6</object-id><object-id xmlns:xlink="http://www.w3.org/1999/xlink" content-type="arpha" xlink:type="simple">7C2F6AA5-217A-5654-B493-1948A473D2F6</object-id><label>Figure 6.</label><caption><p><italic><tp:taxon-name><tp:taxon-name-part taxon-name-part-type="genus" reg="Synagelides">Synagelides</tp:taxon-name-part><tp:taxon-name-part taxon-name-part-type="species" reg="triangulus">triangulus</tp:taxon-name-part></tp:taxon-name></italic> sp. nov., holotype. <bold>A</bold> epigynum, ventral view <bold>B</bold> internal genitalia, dorsal view <bold>C</bold> habitus, dorsal view <bold>D</bold> habitus, ventral view <bold>E</bold> chelicera, posterior view <bold>F</bold> chelicera, anterior view. Scale bars: 0.1 mm <bold>A, B, E, F</bold>; 0.5 mm <bold>C, D</bold>.</p></caption><graphic xmlns:xlink="http://www.w3.org/1999/xlink" xlink:href="zookeys-1074-175-g006.jpg" position="float" orientation="portrait" xlink:type="simple" id="oo_618250.jpg"><uri content-type="original_file" xlink:type="simple">https://binary.pensoft.net/fig/618250</uri></graphic></fig></tp:treatment-sec><tp:treatment-sec sec-type="description" id="SECID0E1EAG"><title>Description.</title><p><bold>Female</bold> (holotype). Total length 5.68. Carapace 2.36 long, 1.68 wide. Abdomen 3.27 long, 1.86 wide. Eye sizes and interdistances: <abbrev xmlns:xlink="http://www.w3.org/1999/xlink" xlink:title="anterior median eye" id="ABBRID0ECFAG" xlink:type="simple">AME</abbrev>: 0.35, <abbrev xmlns:xlink="http://www.w3.org/1999/xlink" xlink:title="anterior lateral eye" id="ABBRID0EGFAG" xlink:type="simple">ALE</abbrev>: 0.19, <abbrev xmlns:xlink="http://www.w3.org/1999/xlink" xlink:title="posterior lateral eye" id="ABBRID0EKFAG" xlink:type="simple">PLE</abbrev>: 0.18, AREW: 1.06, <abbrev xmlns:xlink="http://www.w3.org/1999/xlink" xlink:title="posterior eye row width" id="ABBRID0EOFAG" xlink:type="simple">PERW</abbrev>: 1.16, <abbrev xmlns:xlink="http://www.w3.org/1999/xlink" xlink:title="eye field length" id="ABBRID0ESFAG" xlink:type="simple">EFL</abbrev>: 0.92. Leg measurements: I: 3.44 (1.05, 1.61, 0.46, 0.32); II: 2.53 (0.78, 0.95, 0.51, 0.29); III: 2.59 (0.73, 0.93, 0.61, 0.32); IV: 3.73 (1.07, 1.44, 0.88, 0.34). Carapace (Fig. <xref ref-type="fig" rid="F6">6C</xref>) stippled, reddish-brown. Eye base black. Fovea oval, hollowed, cervical and radial groove indistinct. Chelicerae (Fig. <xref ref-type="fig" rid="F6">6E, F</xref>) yellow, with two promarginal teeth and one retromarginal fissidentate tooth. Endites and labium (Fig. <xref ref-type="fig" rid="F6">6D</xref>) yellow, lighter anteriorly, covered with dark thin hairs. Sternum (Fig. <xref ref-type="fig" rid="F6">6D</xref>) yellow, scutiform. Legs yellow except legs I reddish-brown, legs I (Fig. <xref ref-type="fig" rid="F6">6C, D</xref>) with three pairs of ventral spines on tibia, two pairs of ventral spines on metatarsus. Abdomen (Fig. <xref ref-type="fig" rid="F6">6C, D</xref>) oblong, dorsum dark brown, two pairs of spots, two pairs of apodemes and several indistinct herringbone stripes in median area; venter grayish-white, with two lines of spots and two grayish-brown longitudinal stripes of spots. Epigynum (Fig. <xref ref-type="fig" rid="F6">6A, B</xref>): longer than wide, with wrinkles under triangular epigynal hood; atrial ridges horizontal arc-shaped; copulatory openings located postero-laterally, indistinct; copulatory ducts long, main portion arc-shaped and extending horizontally; spermathecae pear-shaped, touching each other anteriorly; fertilization ducts extending horizontally.</p><p><bold>Male.</bold> Unknown.</p></tp:treatment-sec><tp:treatment-sec sec-type="distribution" id="SECID0EWGAG"><title>Distribution.</title><p>Yunnan Province, China (Fig. <xref ref-type="fig" rid="F7">7</xref>).</p><fig id="F7" position="float" orientation="portrait"><object-id xmlns:xlink="http://www.w3.org/1999/xlink" content-type="doi" xlink:type="simple">10.3897/zookeys.1074.72823.figure7</object-id><object-id xmlns:xlink="http://www.w3.org/1999/xlink" content-type="arpha" xlink:type="simple">D600CF69-C9E2-502F-BB8C-812F437A9716</object-id><label>Figure 7.</label><caption><p>Type localities of new species of <italic><tp:taxon-name><tp:taxon-name-part taxon-name-part-type="genus" reg="Synagelides">Synagelides</tp:taxon-name-part></tp:taxon-name></italic>. <bold>1</bold><italic><tp:taxon-name><tp:taxon-name-part taxon-name-part-type="genus" reg="Synagelides">S.</tp:taxon-name-part><tp:taxon-name-part taxon-name-part-type="species" reg="angustus">angustus</tp:taxon-name-part></tp:taxon-name></italic> sp. nov. <bold>2</bold><italic><tp:taxon-name><tp:taxon-name-part taxon-name-part-type="genus" reg="Synagelides">S.</tp:taxon-name-part><tp:taxon-name-part taxon-name-part-type="species" reg="latus">latus</tp:taxon-name-part></tp:taxon-name></italic> sp. nov. <bold>3</bold><italic><tp:taxon-name><tp:taxon-name-part taxon-name-part-type="genus" reg="Synagelides">S.</tp:taxon-name-part><tp:taxon-name-part taxon-name-part-type="species" reg="subagoriformis">subagoriformis</tp:taxon-name-part></tp:taxon-name></italic> sp. nov. <bold>4</bold><italic><tp:taxon-name><tp:taxon-name-part taxon-name-part-type="genus" reg="Synagelides">S.</tp:taxon-name-part><tp:taxon-name-part taxon-name-part-type="species" reg="triangulus">triangulus</tp:taxon-name-part></tp:taxon-name></italic> sp. nov.</p></caption><graphic xmlns:xlink="http://www.w3.org/1999/xlink" xlink:href="zookeys-1074-175-g007.jpg" position="float" orientation="portrait" xlink:type="simple" id="oo_618251.jpg"><uri content-type="original_file" xlink:type="simple">https://binary.pensoft.net/fig/618251</uri></graphic></fig></tp:treatment-sec><ref-list><ref id="B17"><mixed-citation xmlns:xlink="http://www.w3.org/1999/xlink" xlink:type="simple"><person-group><name name-style="western"><surname>Zhu</surname><given-names>M</given-names></name><name name-style="western"><surname>Zhang</surname><given-names>J</given-names></name><name name-style="western"><surname>Zhang</surname><given-names>Z</given-names></name><name name-style="western"><surname>Chen</surname><given-names>H</given-names></name></person-group> (<year>2005</year>) <article-title><tp:taxon-name><tp:taxon-name-part taxon-name-part-type="class">Arachnida</tp:taxon-name-part></tp:taxon-name>: <tp:taxon-name><tp:taxon-name-part taxon-name-part-type="order">Araneae</tp:taxon-name-part></tp:taxon-name>.</article-title> In: <person-group><name name-style="western"><surname>Yang</surname><given-names>M</given-names></name><name name-style="western"><surname>Jin</surname><given-names>DC</given-names></name></person-group> (<role>Eds</role>) <issue-title>Insects from Dashahe Nature Reserve of Guizhou.</issue-title><source>Guizhou People’s Publishing House, Guiyang</source>, <fpage>490</fpage>–<lpage>555</lpage>.</mixed-citation></ref></ref-list></tp:taxon-treatment>
